# Supplementary material for: Physiological and Comparative Transcriptome Analyses of the High-Tillering Mutant mtn1 Reveal Regulatory Mechanisms in the Tillering of Centipedegrass (Eremochloa ophiuroides (Munro) Hack.)
Source: Int J Mol Sci. 2022 Sep 30;23(19):11580. doi: 10.3390/ijms231911580 (PMC9569434; doi:10.3390/ijms231911580)
Supplement: Supplementary file 1 [file ijms-23-11580-s001.zip]

Archive with 10 entries (10 files):
- Figure S1.png
- Figure S2.jpg
- Figure S3.jpg
- Table S1 Summary of Illumina transcriptome reads obtained in this study.xlsx
- Table S2 Statistics of annotation analysis of unigenes.xlsx
- Table S3 Percent of genome regions.xlsx
- Table S4 DEGs involved in hormone.xls
- Table S5 DEGs involved in starch and sucrose metabolism.xls
- Table S6 Primer sequences of genes used for qRT-PCR.xls
- Table S7 Primer sequence for EoABCB11 gene CDS clone.xlsx
