# Supplementary material for: Physiological and Comparative Transcriptome Analyses of the High-Tillering Mutant mtn1 Reveal Regulatory Mechanisms in the Tillering of Centipedegrass (Eremochloa ophiuroides (Munro) Hack.)
Source: Int J Mol Sci. 2022 Sep 30;23(19):11580. doi: 10.3390/ijms231911580 (PMC9569434; doi:10.3390/ijms231911580)
Supplement: Supplementary file 1 [file ijms-23-11580-s001.zip › Table S1 Summary of Illumina transcriptome reads obtained in this study.xlsx]

## Sheet: data_table
sample	library	raw_reads	clean_reads	clean_bases	error_rate	Q20	Q30	GC_pct
WT_1	FRAS202120530-1r	46222250	44244646	6.64G	0.02	98.53	95.5	54.95
WT_2	FRAS202120531-1r	50116494	48487668	7.27G	0.02	98.6	95.67	54.64
WT_3	FRAS202120532-1r	46744566	44865294	6.73G	0.02	98.58	95.69	54.85
mtn1_1	FRAS202120533-1r	44367900	42569074	6.39G	0.02	98.44	95.4	54.53
mtn1_2	FRAS202120534-1r	46424052	44741030	6.71G	0.02	98.43	95.34	53.93
mtn1_3	FRAS202120535-1r	45128980	43193250	6.48G	0.02	98.53	95.63	54.16
