# Supplementary material for: Physiological and Comparative Transcriptome Analyses of the High-Tillering Mutant mtn1 Reveal Regulatory Mechanisms in the Tillering of Centipedegrass (Eremochloa ophiuroides (Munro) Hack.)
Source: Int J Mol Sci. 2022 Sep 30;23(19):11580. doi: 10.3390/ijms231911580 (PMC9569434; doi:10.3390/ijms231911580)
Supplement: Supplementary file 1 [file ijms-23-11580-s001.zip › Table S2 Statistics of annotation analysis of unigenes.xlsx]

## Sheet: align_pct
sample	total_reads	total_map	unique_map	multi_map	read1_map	read2_map	positive_map	negative_map	splice_map	unsplice_map	proper_map
WT_1	44244646	41989877(94.9%)	39510318(89.3%)	2479559(5.6%)	19794179(44.74%)	19716139(44.56%)	19747941(44.63%)	19762377(44.67%)	13310194(30.08%)	26200124(59.22%)	37855792(85.56%)
WT_2	48487668	45999515(94.87%)	43055474(88.8%)	2944041(6.07%)	21566019(44.48%)	21489455(44.32%)	21520417(44.38%)	21535057(44.41%)	15261527(31.48%)	27793947(57.32%)	41336724(85.25%)
WT_3	44865294	42418134(94.55%)	39735365(88.57%)	2682769(5.98%)	19897589(44.35%)	19837776(44.22%)	19863635(44.27%)	19871730(44.29%)	12957993(28.88%)	26777372(59.68%)	38176610(85.09%)
mtn1_1	42569074	40109681(94.22%)	37659920(88.47%)	2449761(5.75%)	18875895(44.34%)	18784025(44.13%)	18823857(44.22%)	18836063(44.25%)	11543098(27.12%)	26116822(61.35%)	36179290(84.99%)
mtn1_2	44741030	41922109(93.7%)	39112874(87.42%)	2809235(6.28%)	19606882(43.82%)	19505992(43.6%)	19551656(43.7%)	19561218(43.72%)	13315237(29.76%)	25797637(57.66%)	37566810(83.97%)
mtn1_3	43193250	40551082(93.88%)	37971204(87.91%)	2579878(5.97%)	19019394(44.03%)	18951810(43.88%)	18981707(43.95%)	18989497(43.96%)	12478645(28.89%)	25492559(59.02%)	36515192(84.54%)
