# Supplementary material for: Physiological and Comparative Transcriptome Analyses of the High-Tillering Mutant mtn1 Reveal Regulatory Mechanisms in the Tillering of Centipedegrass (Eremochloa ophiuroides (Munro) Hack.)
Source: Int J Mol Sci. 2022 Sep 30;23(19):11580. doi: 10.3390/ijms231911580 (PMC9569434; doi:10.3390/ijms231911580)
Supplement: Supplementary file 1 [file ijms-23-11580-s001.zip › Table S3 Percent of genome regions.xlsx]

## Sheet: align_region
sample	exon	intron	intergenic
WT_1	5240897930(83.46%)	277125396(4.41%)	761324816(12.12%)
WT_2	5736045613(83.37%)	298906284(4.34%)	845105647(12.28%)
WT_3	5272490071(83.13%)	302499397(4.77%)	767708783(12.10%)
mtn1_1	4910013993(81.88%)	300953562(5.02%)	785674806(13.10%)
mtn1_2	5142289017(82.03%)	316346986(5.05%)	810001940(12.92%)
mtn1_3	4942724821(81.52%)	302657091(4.99%)	817553000(13.48%)
