# Supplementary material for: Physiological and Comparative Transcriptome Analyses of the High-Tillering Mutant mtn1 Reveal Regulatory Mechanisms in the Tillering of Centipedegrass (Eremochloa ophiuroides (Munro) Hack.)
Source: Int J Mol Sci. 2022 Sep 30;23(19):11580. doi: 10.3390/ijms231911580 (PMC9569434; doi:10.3390/ijms231911580)
Supplement: Supplementary file 1 [file ijms-23-11580-s001.zip › Table S4 DEGs involved in hormone.xls]

## Sheet: Sheet1
Hormone	gene_id	log2FoldChange	pvalue	padj	gene_description
Auxin	evm.TU.ctg584.98	-2.32254	4.64e-18	1.23e-15	SMALL AUXIN UP RNA 36
	evm.TU.ctg83.129	-1.92493	2.22e-13	2.64e-11	Putative auxin transporter-like protein 4
	evm.TU.ctg397.147	-1.6322	3.21e-11	2.54e-09	Auxin response factor 17
	evm.TU.ctg584.99	-2.05592	2.4e-09	1.37e-07	Auxin-responsive protein SAUR36
	evm.TU.ctg921.1	-2.92153	7.12e-07	2.54e-05	Auxin-responsive protein SAUR50
	evm.TU.ctg187.145	2.35018	2.5e-06	7.84e-05	Probable indole-3-acetic acid-amido synthetase GH3.8
	evm.TU.ctg194.189	3.40237	4.36e-06	0.000125919	Auxin-responsive protein SAUR36
	evm.TU.ctg389.192	-2.34163	8.55e-06	0.000226108	Auxin-responsive protein SAUR32
	evm.TU.ctg65.57	1.50939	1.06e-05	0.000273858	Auxin-induced protein PCNT103
	evm.TU.ctg194.177	4.53506	2.75e-05	0.000614931	Auxin-responsive protein SAUR36
	evm.TU.ctg382.75	2.47453	3.54e-05	0.000755867	Auxin-responsive protein IAA14
	evm.TU.ctg389.49	-2.418	5.88e-05	0.00115127	Auxin-induced protein 6B
	evm.TU.ctg639.85	2.53825	8.59e-05	0.00159078	VAN3-binding protein
	evm.TU.ctg194.174	6.06949	9.28e-05	0.00169805	Auxin-responsive protein SAUR36
	evm.TU.ctg471.206	-1.65743	0.000321932	0.00469781	Auxin-responsive protein SAUR50
	evm.TU.ctg4.11	3.7133	0.000377462	0.00533071	Probable indole-3-acetic acid-amido synthetase GH3.12
	evm.TU.ctg359.115	-1.04154	0.000423758	0.0058364	Auxin response factor 22
	evm.TU.ctg194.169	3.78845	0.00100756	0.0115406	Auxin-responsive protein SAUR36
	evm.TU.ctg194.196	4.31403	0.0010712	0.0121321	Auxin-responsive protein SAUR36
	evm.TU.ctg783.41	-1.81553	0.00180241	0.0180576	Auxin-responsive protein SAUR41
	evm.TU.ctg194.172	1.19886	0.00245159	0.0228918	Auxin-responsive protein SAUR36
	evm.TU.ctg293.96	-1.80138	0.00266966	0.0244468	Auxin responsive protein
	novel.220	1.42095	0.00315228	0.0279038	Probable auxin efflux carrier component 9,PIN9
	evm.TU.ctg194.178	2.411	0.00396339	0.033243	Auxin-responsive protein SAUR36
	evm.TU.ctg4.10	-1.15166	0.00404655	0.0337158	Auxin-responsive GH3-like protein 5
	evm.TU.ctg633.35	-1.27612	0.0044998	0.0366171	Auxin efflux carrier component 1a
	evm.TU.ctg194.180	1.60607	0.00571043	0.0438562	Auxin-responsive protein SAUR36
	evm.TU.ctg194.186	1.82833	0.00592948	0.0451411	Auxin-responsive protein SAUR36
	evm.TU.ctg194.185	1.48112	0.00662774	0.0487785	Auxin-responsive protein SAUR36
	evm.TU.ctg1096.3	2.66803	0.00663137	0.0487785	Auxin-responsive protein IAA15
	evm.TU.ctg637.7	-1.08446	0.000433109	0.00593131	ABC transporter B family member 2
	evm.TU.ctg503.43	6.06949	9.28e-05	0.00169805	ABC transporter B family member 11
	evm.TU.ctg720.16	-1.99165	0.0031467	0.027863	ABC transporter B family member 19
GA	evm.TU.ctg532.21	3.56378	3.11532e-10	2.06288e-08	Gibberellin 2-beta-dioxygenase 1
	evm.TU.ctg190.126	2.76481	1.36016e-06	4.56601e-05	Chitin-inducible gibberellin-responsive protein 1
	evm.TU.ctg459.10	-1.12455	0.00248367	0.0231103	Gibberellin-regulated protein 4
	evm.TU.ctg406.56	-1.1902	0.00440919	0.035981	Gibberellin-regulated protein 6, GAST1 protein homolog 6
	evm.TU.ctg22.68	-1.69828	7.04036e-05	0.00133743	Transcription factor APG
	evm.TU.ctg62.22	-1.99337	0.00480592	0.0385281	DELLA protein GAI1
CTK	evm.TU.ctg56.38	2.87851	3.08375e-05	0.000673977	Cytokinin dehydrogenase 5, CKX5
	evm.TU.ctg3.41	1.12533	0.000680806	0.00850625	Ethylene-responsive transcription factor CRF4
	evm.TU.ctg776.95	5.2289	0.00175928	0.0177381	Probable cytokinin riboside 5'-monophosphate phosphoribohydrolase LOGL6
	evm.TU.ctg565.71	-1.71974	0.00227572	0.0215399	Cytokinin-O-glucosyltransferase 3, ZOG3
	evm.TU.ctg286.114	-1.23662	0.00644027	0.0478219	Purine nucleobase transmembrane transport, PUP3
