# Supplementary material for: Physiological and Comparative Transcriptome Analyses of the High-Tillering Mutant mtn1 Reveal Regulatory Mechanisms in the Tillering of Centipedegrass (Eremochloa ophiuroides (Munro) Hack.)
Source: Int J Mol Sci. 2022 Sep 30;23(19):11580. doi: 10.3390/ijms231911580 (PMC9569434; doi:10.3390/ijms231911580)
Supplement: Supplementary file 1 [file ijms-23-11580-s001.zip › Table S5 DEGs involved in starch and sucrose metabolism.xls]

## Sheet: Sheet1
gene_id	mtn1_1	mtn1_2	mtn1_3	wt_1	wt_2	wt_3	mtn1	wt	log2FoldChange	pvalue	padj	gene_name	gene_chr	gene_start	gene_end	gene_strand	gene_length	gene_biotype	gene_description	tf_family
evm.TU.ctg72.9	86.8436	117.047	165.974	45.8962	52.382	47.9719	123.288	48.7501	1.33935	0.000201099	0.00321325	EVM%20prediction%20ctg72.9	Hic_asm_1	1882798	1886629	-	2214	-	&& Q6XZ79.1 RecName: Full=Fructokinase-1; AltName: Full=ZmFRK1 && -	-
evm.TU.ctg779.38	167.007	49.3338	100.379	309.556	308.965	282.834	105.573	300.452	-1.51156	0.000654829	0.00823298	EVM%20prediction%20ctg779.38	Hic_asm_8	52699380	52704712	+	2454	-	&& P49175.1 RecName: Full=Beta-fructofuranosidase 1; AltName: Full=T14 1; AltName: Full=Sucrose 1; Flags: Precursor && PF00251:Glycosyl hydrolases family 32 N-terminal domain|PF08244:Glycosyl hydrolases family 32 C terminal	-
novel.2509	22.2676	7.73863	17.8894	81.0508	71.0264	85.9497	15.9652	79.3423	-2.32288	4.53e-07	1.7e-05	-	SS_397	1	935	-	842	-	&& O65399.3 RecName: Full=Glucan endo-1,3-beta-glucosidase 1; AltName: Full=(1->3)-beta-glucan endohydrolase 1; Short=(1->3)-beta-glucanase 1; AltName: Full=Beta-1,3-endoglucanase 1; Short=Beta-1,3-glucanase 1; Flags: Precursor && -	-
evm.TU.ctg381.162	2919.28	2331.26	3596.76	8623.61	5936.92	4940.11	2949.1	6500.21	-1.14022	0.000184741	0.00298985	EVM%20prediction%20ctg381.162	Hic_asm_3	10266139	10267050	-	912	-	&& Q23892.2 RecName: Full=Lysosomal beta glucosidase; Flags: Precursor && PF01915:Glycosyl hydrolase family 3 C-terminal domain	Glyco_hydro_3_C
evm.TU.ctg58.163	456.485	532.998	512.828	243.152	281.442	193.886	500.771	239.494	1.06349	6.31e-06	0.000174487	EVM%20prediction%20ctg58.163	Hic_asm_0	72144764	72145357	-	369	-	&& Q5JK35.1 RecName: Full=Beta-glucosidase 5; Short=Os1bglu5; Flags: Precursor && PF00232:Glycosyl hydrolase family 1	Glyco_hydro_1
evm.TU.ctg776.54	308.406	246.669	240.513	94.722	99.437	79.9532	265.196	91.3708	1.53519	1.03e-09	6.29e-08	EVM%20prediction%20ctg776.54	Hic_asm_8	50326971	50331034	-	1623	-	&& Q7XPY7.2 RecName: Full=Probable inactive beta-glucosidase 14; Short=Os4bglu14; Flags: Precursor && PF00232:T14 family 1	Glyco_hydro_1
evm.TU.ctg391.47	6.68027	23.2159	13.9139	36.1311	60.3725	60.9643	14.6034	52.4893	-1.8359	0.00109384	0.012297	EVM%20prediction%20ctg391.47	Hic_asm_4	102508139	102512078	+	2454	-	&& Q7XNX6.2 RecName: Full=Sucrose synthase 7; Short=OsSUS7; AltName: Full=Sucrose-UDP glucosyltransferase 7 && PF00534:Glycosyl transferases group 1|PF00862:Sucrose synthase	Glycos_transf_1
novel.2105	0	0.967329	0	54.6849	41.728	65.9614	0.322443	54.1248	-7.20512	1.52e-08	7.48e-07	-	Hic_asm_7	14671795	14672981	-	1076	-	&& O23617.2 RecName: Full=Alpha,alpha-trehalose-phosphate synthase [UDP-forming] 5; AltName: Full=Trehalose-6-phosphate synthase 5; Short=AtTPS5 && PF00982:Glycosyltransferase family 20	-
evm.TU.ctg213.32	6385.23	2965.83	1068.39	1128.85	742.226	484.716	3473.15	785.265	2.14493	0.000382831	0.00539075	EVM%20prediction%20ctg213.32	Hic_asm_2	69183238	69185620	+	1902	-	&& Q6H5L4.2 RecName: Full=Probable trehalose-phosphate phosphatase 7; Short=OsTPP7; AltName: Full=T13 && PF02358:Trehalose-phosphatase	-
evm.TU.ctg587.211	0	0	0	2.92955	9.76614	7.99532	0	6.897	-5.19771	0.00322193	0.0283958	EVM%20prediction%20ctg587.211	Hic_asm_6	53096581	53098219	+	1320	-	&& P27933.2 RecName: Full=Alpha-amylase isozyme 3D; AltName: Full=1,4-alpha-D-glucan glucanohydrolase; Flags: Precursor && PF00128:Alpha amylase, catalytic domain|PF07821:Alpha-amylase C-terminal beta-sheet domain	-
evm.TU.ctg315.160	7003.15	2564.39	3408.92	1815.34	1414.31	2160.73	4325.49	1796.8	1.26741	0.00233416	0.0219582	EVM%20prediction%20ctg315.160	Hic_asm_3	74438582	74442705	+	2260	-	&& O23553.3 RecName: Full=T19, chloroplastic; AltName: Full=1,4-alpha-D-glucan maltohydrolase; AltName: Full=Beta-amylase 8; AltName: Full=Chloroplast beta-amylase; Short=CT-BMY; Flags: Precursor && PF01373:Glycosyl hydrolase family 14	-
