# Supplementary material for: Physiological and Comparative Transcriptome Analyses of the High-Tillering Mutant mtn1 Reveal Regulatory Mechanisms in the Tillering of Centipedegrass (Eremochloa ophiuroides (Munro) Hack.)
Source: Int J Mol Sci. 2022 Sep 30;23(19):11580. doi: 10.3390/ijms231911580 (PMC9569434; doi:10.3390/ijms231911580)
Supplement: Supplementary file 1 [file ijms-23-11580-s001.zip › Table S6 Primer sequences of genes used for qRT-PCR.xls]

## Sheet: Sheet1
Primer name	Primer sequence (5'-3')
Eo-Actin-F	CTCGTATTCCTCCTTTGTGTGG
Eo-Actin-R	GAAGATAGTGGATGAGCGTGTTG
PIN9-F	CCGGTGCTCATCTTCCACA
PIN9-R	GTTGGTCACCACCCACTTGAT
ABCB11-F	CCTCTTCTCATCCTACGCACTG
ABCB11-R	CGCCATCTGGTTCCCTTTG
SAUR36-F	GCGGTTTGAGGTGCCAGTA
SAUR36-R	GGAAGCGTGATCCGTTCATT
SAUR50-F	AGGAGCACGAAGCAGCAGA
SAUR50-R	GCGCAGCAGGGACCTAAACT
IAA14-F	GGTCCGAAGCAAGATAACCC
IAA14-R	TGTCCGTAGAGCACCATGAGTA
GH3.12-F	GGGCACTGCGTGATGTACTCTT
GH3.12-R	AGCCAAACTCCTCCTGGGAC
GA2ox1-F	GGTTCATCGGCTACCTTCTGG
GA2ox1-R	CGCCGTGTTATTTGTTCGTTC
CKX5-F	TGGCTGAACCTCTTCGTGC
CKX5-R	GGGTCCCACTTGTGCTTGTT
