# Supplementary material for: Physiological and Comparative Transcriptome Analyses of the High-Tillering Mutant mtn1 Reveal Regulatory Mechanisms in the Tillering of Centipedegrass (Eremochloa ophiuroides (Munro) Hack.)
Source: Int J Mol Sci. 2022 Sep 30;23(19):11580. doi: 10.3390/ijms231911580 (PMC9569434; doi:10.3390/ijms231911580)
Supplement: Supplementary file 1 [file ijms-23-11580-s001.zip › Table S7 Primer sequence for EoABCB11 gene CDS clone.xlsx]

## Sheet: Sheet1
Item	Primer name	Primer sequence (5'-3')
CDS clone	EoABCB11-F	GAATTC ATGTCCGAGTCCAGCAGGG
CDS clone	EoABCB11-R	AAGCTT AGCGACCTGCCGTACCGC
Identification	EoABCB11-F	GACGCACAATCCCACTATCC
Identification	EoABCB11-R	AAGCTT AGCGACCTGCCGTACCGC
